# Supplementary material for: Large-scale Metabolomic Profiling Identifies Novel Biomarkers for Incident Coronary Heart Disease
Source: PLoS Genet. 2014 Dec 11;10(12):e1004801. doi: 10.1371/journal.pgen.1004801 (PMC4263376; doi:10.1371/journal.pgen.1004801)
Supplement: S1 Table — Baseline descriptive statistics for main cardiovascular risk factors. (XLSX) [file pgen.1004801.s005.xlsx]

## Sheet: Sheet1
Characteristics	Descriptive Statistics
	Ulsam (N=1,028)	TwinGene (N.case-cohort=1,670, N.original cohort=12,591) *	Pivus (N=970)
Female sex, %	0	52	50
Age in years, mean (SD)	70.98 (0.64)	64.71 (8.32)	70.20 (0.17)
Prevalent type 2 diabetes mellitus, %	15	10	9
Current smokers, %	21	14	10
Use of antihypertensive drugs, %	32	18	31
Systolic blood pressure, mm Hg, mean (SD)	147.20 (18.64)	138.67 (19.9)	149.62 (22.71)
Low-density lipoprotein-cholesterol, mmol/L, mean (SD)	3.89 (0.86)	3.85 (0.94)	3.37 (0.87)
High-density lipoprotein-cholesterol, mmol/L, mean (SD)	1.29 (0.35)	1.43 (0.41)	1.51 (0.41)
BMI, kg/m2, mean (SD)	26.23 (3.39)	26.02 (4.14)	27.07 (4.34)
Glucose, mmol/l, mean (SD)	5.77 (1.50)	5.58 (1.12)	5.34 (1.61)
Log-Triglycerides, mmol/l, mean (SD)	0.24 (0.47)	0.15 (0.49)	0.16 (0.43)
Log-C-reactive protein, mmol/L, mean (SD)	0.68 (1.0)	0.57 (1.06)	0.66 (0.95)
N. events	131	282	-
Follow-up, y, median (max)	10 (10)	3.88 (6.60)	-
* Descriptive statistics in TwinGene are reweighted to be representative of the original cohort.
