# Supplementary material for: Large-scale Metabolomic Profiling Identifies Novel Biomarkers for Incident Coronary Heart Disease
Source: PLoS Genet. 2014 Dec 11;10(12):e1004801. doi: 10.1371/journal.pgen.1004801 (PMC4263376; doi:10.1371/journal.pgen.1004801)
Supplement: S2 Table — Non-targeted LC/MS-based metabolomics for association with CHD in ULSAM and validation in TwinGene. (XLSX) [file pgen.1004801.s006.xlsx]

## Sheet: Sheet1
Metabolite *	Metabolic class	Annotation Confidence Level	ULSAM †		TwinGene †		Meta-analysis ‡
			HR	P-value	HR	P-value	HR	P-value
MG (18:2)	Lineolic Acids and Derivatives	1	1.25	0.0084	1.36	2.3e-06	1.32	8.3e-08
-	Monosaccharides	3	1.29	0.002	1.27	0.00045	1.28	2.9e-06
LysoPC (18:2)	Glycerophospholipids	1	0.82	0.0034	0.86	0.015	0.84	0.00017
-	Cinnamic Acid Derivatives	3	0.8	0.011	0.86	0.024	0.84	0.00083
SM (28:1)	Sphingolipids	2	0.77	0.0015	0.87	0.038	0.82	0.0078
LysoPC (18:1)	Glycerophospholipids	1	0.8	5.7e-05	0.88	0.053	0.84	0.00076
LysoPC (20:0)	Glycerophospholipids	1	0.78	0.0054	0.88	0.058	0.84	0.0053
LysoPC (22:5)	Glycerophospholipids	2	0.8	0.0022	0.89	0.08	0.85	0.0036
LysoPC (20:5)	Glycerophospholipids	2	0.78	0.0021	0.89	0.088	0.84	0.014
PC (34:1)	Glycerophospholipids	1	0.83	0.013	0.91	0.089	0.88	0.0046
LysoPC (18:3)	Glycerophospholipids	2	0.73	2.2e-05	0.9	0.11	0.82	0.045
-	Unknown class	4	0.69	2.2e-05	0.91	0.14	0.8	0.092
PC (O-36:5)	Glycerophospholipids	1	0.81	0.0058	0.93	0.24	0.87	0.052
PC (31:1) or PE (34:1)	Glycerophospholipids	3	0.75	0.0011	0.93	0.25	0.84	0.1
-	Unknown class	4	0.78	0.0017	0.93	0.26	0.86	0.077
Eicosapentaenoic acid methyl ester	Fatty Acid Esters	2	0.79	0.0034	0.93	0.27	0.86	0.067
SM (d18:2/14:0)	Sphingolipids	2	0.8	0.0057	0.94	0.33	0.87	0.083
Hippuric acid	Amino Acids and Derivatives	1	1.27	0.005	0.95	0.46	1.1	0.53
PC (32:2) or PE (35:2)	Glycerophospholipids	3	0.81	0.01	0.96	0.48	0.89	0.15
PC (36:1) or PE (39:1)	Glycerophospholipids	3	0.77	0.0016	0.96	0.54	0.87	0.2
PE (O-18:1/0:0)	Glycerophospholipids	1	0.8	0.0089	0.97	0.62	0.89	0.21
Myristic acid	Fatty Acids and Conjugates	1	0.79	0.0049	1.03	0.68	0.9	0.45
LysoPC (20:2)	Glycerophospholipids	2	0.81	0.0061	0.98	0.71	0.89	0.22
SM (d32:1)	Sphingolipids	2	0.84	0.011	0.98	0.75	0.91	0.22
LysoPC (20:4)	Glycerophospholipids	2	0.82	0.0048	1.02	0.77	0.92	0.42
PE (35:1) or PC (32:1)	Glycerophospholipids	3	0.8	0.003	0.99	0.87	0.89	0.28
-	Unknown class	4	0.8	0.0061	1.01	0.91	0.9	0.37
SM (d38:2)	Sphingolipids	2	0.8	0.004	0.99	0.92	0.9	0.3
-	Unknown class	4	0.78	0.006	1.01	0.92	0.89	0.37
-	Fatty Acids and Conjugates	3	0.79	0.0033	0.99	0.93	0.89	0.32
SM (d18:2/15:0)	Sphingolipids	2	0.77	0.0021	1	0.95	0.88	0.32
SM (d33:1)	Sphingolipids	2	0.8	0.0085	1	0.97	0.9	0.36
* For each metabolite, we reported the association of the precursor ion (M+H) or one of the main adducts (M+Na, M+H-H2O), if the precursor ion is not available.
† Values are from Cox proportional hazards analyses for a 1 SD increase of the metabolic feature adjusted by age and sex (only in TwinGene).
‡ Values are from random effect meta-analysis.
Metabolites in bold have FDR < 0.15 in ULSAM and P-value < 0.05 in TwinGene.
