# Supplementary material for: Large-scale Metabolomic Profiling Identifies Novel Biomarkers for Incident Coronary Heart Disease
Source: PLoS Genet. 2014 Dec 11;10(12):e1004801. doi: 10.1371/journal.pgen.1004801 (PMC4263376; doi:10.1371/journal.pgen.1004801)
Supplement: S4 Table — Association between LysoPCs and LysoPCs ratios and CHD in ULSAM, TwinGene and meta-analysis, adjusted for established risk factors. (XLSX) [file pgen.1004801.s008.xlsx]

## Sheet: Sheet1
Metabolite	ULSAM *		TwinGene *		TwinGene (Age > 70y) *		Random-effect Meta-analysis *
	HR (95% CIs)	P-value	HR (95% CIs)	P-value	HR (95% CIs)	P-value	HR (95% CIs)	P-value
LysoPC 16:0	0.85 (0.71-1.00)	0.06	1.05 (0.90-1.22)	0.55	0.93 (0.75-1.16)	0.54	0.95 (0.77-1.16)	0.59
LysoPC 18:0	0.85 (0.71-1.02)	0.08	1.06 (0.91-1.22)	0.47	0.93 (0.75-1.15)	0.51	0.96 (0.78-1.18)	0.66
LysoPC 18:1 †	0.78 (0.68-0.89)	<0.001	-	-	0.74 (0.59-0.92)	0.01	0.77 (0.68-0.86)	<0.001
LysoPC 20:4	0.87 (0.73-1.04)	0.12	1.03 (0.89-1.19)	0.69	0.95 (0.78-1.16)	0.6	0.95 (0.81-1.12)	0.57
LysoPC/PC
LysoPC 16:0 / PC 34:1	1.07 (0.89-1.27)	0.48	0.98 (0.85-1.13)	0.79	0.97 (0.80-1.17)	0.75	1.01 (0.91-1.13)	0.82
LysoPC 16:0 / PC 34:2	1.01 (0.84-1.21)	0.92	1.01 (0.88-1.15)	0.93	1.01 (0.84-1.22)	0.89	1.01 (0.9-1.12)	0.9
LysoPC 18:0 / PC 36:1	1.09 (0.91-1.30)	0.35	0.99 (0.86-1.14)	0.87	0.98 (0.82-1.18)	0.86	1.03 (0.92-1.14)	0.66
LysoPC 18:0 / PC 36:2	1.02 (0.88-1.18)	0.81	0.99 (0.86-1.14)	0.93	1.00 (0.83-1.19)	0.96	1.01 (0.91-1.11)	0.92
LysoPC 18:1 / PC 34:1	0.99 (0.83-1.18)	0.92	0.92 (0.78-1.07)	0.27	0.87 (0.69-1.08)	0.21	0.95 (0.84-1.07)	0.38
LysoPC 18:1 / PC 36:1	1.04 (0.88-1.24)	0.65	0.94 (0.81-1.1)	0.45	0.92 (0.76-1.12)	0.42	0.98 (0.88-1.1)	0.78
LysoPC 18:2 / PC 34:2	0.99 (0.83-1.17)	0.88	0.92 (0.79-1.08)	0.31	0.86 (0.69-1.08)	0.2	0.95 (0.85-1.07)	0.39
LysoPC 18:2 / PC 36:2	1.01 (0.88-1.15)	0.9	0.93 (0.8-1.08)	0.34	0.89 (0.72-1.10)	0.27	0.97 (0.88-1.08)	0.6
* Values are from Cox proportional hazards analyses for a SD increment of the metabolic feature (or ratio) adjusted by age, sex (only in TwinGene), systolic blood pressure, body mass index, current smoking, antihypertensive treatment, LDL cholesterol, HDL cholesterol, log-triglycerides and diabetes at baseline.
† Significant interaction with age; we modeled an interaction between age and LysoPC 18:1 and included the estimates for individuals older than 70 in the meta-analysis.
Metabolites in bold have P-value < 0.05.
