# Supplementary material for: Large-scale Metabolomic Profiling Identifies Novel Biomarkers for Incident Coronary Heart Disease
Source: PLoS Genet. 2014 Dec 11;10(12):e1004801. doi: 10.1371/journal.pgen.1004801 (PMC4263376; doi:10.1371/journal.pgen.1004801)
Supplement: S6 Table — Comparison of the association between MG 18∶2 and/or triglycerides with CHD in TwinGene. (XLSX) [file pgen.1004801.s010.xlsx]

## Sheet: Sheet1
Panel A. Triglycerides and MG 18:2 included in the same model
	HR (95% CIs) *	P-value
Age, y	1.07 (1.06-1.09)	<0.001
Sex, female	0.49 (0.38-0.63)	<0.001
MG 18:2,1 sd	1.23 (1.06-1.43)	0.007
Triglycerides,1 sd	1.21 (1.04-1.41)	0.01
Panel B. Triglycerides and MG 18:2 included in separate models
Covariates	Triglycerides, 1 sd					MG 18:2, 1 sd
	HR (95% CIs)a	P-value	Likelihood-ratio		C-statistic	HR (95% CIs)a	P-value	Likelihood-ratio	C-statistic
Age, sex	1.34 (1.18-1.53)	<0.001	168.1		0.721	1.36 (1.20-1.54)	<0.001	169.2	0.716
Age, sex, systolic blood pressure, body mass index, current smoking, antihypertensive treatment, LDL cholesterol, HDL cholesterol and diabetes at baseline	1.06 (0.91-1.24)	0.47	197.6		0.753	1.21 (1.04-1.41)	0.01	204.6	0.755
* Values are from Cox proportional hazards analysis.
