# Supplementary material for: Large-scale Metabolomic Profiling Identifies Novel Biomarkers for Incident Coronary Heart Disease
Source: PLoS Genet. 2014 Dec 11;10(12):e1004801. doi: 10.1371/journal.pgen.1004801 (PMC4263376; doi:10.1371/journal.pgen.1004801)
Supplement: S7 Table — Association between four metabolites and CHD in ULSAM when the follow-up is extended to 20-years, adjusted for established risk factors. (XLSX) [file pgen.1004801.s011.xlsx]

## Sheet: Sheet1
Variable	ULSAM *
	HR (95% CIs)	P-value
LysoPC 18:1	0.80 (0.71-0.89)	<0.001
LysoPC 18:2	0.89 (0.78-1.03)	0.11
MG 18:2	1.10 (0.94-1.28)	0.26
SM 28:1	0.81 (0.70-0.94)	0.01
* Values are from Cox proportional hazards analyses for a 1 SD increase of the metabolic feature adjusted by age, systolic blood pressure, body mass index, current smoking, antihypertensive treatment, LDL cholesterol, HDL cholesterol, log-triglycerides and diabetes at baseline.
Metabolites in bold have P-value < 0.05.
