# Supplementary material for: Large-scale Metabolomic Profiling Identifies Novel Biomarkers for Incident Coronary Heart Disease
Source: PLoS Genet. 2014 Dec 11;10(12):e1004801. doi: 10.1371/journal.pgen.1004801 (PMC4263376; doi:10.1371/journal.pgen.1004801)
Supplement: S8 Table — Association between four metabolites and CHD in ULSAM and TwinGene, adjusted for established risk factors and additional covariates. (XLSX) [file pgen.1004801.s012.xlsx]

## Sheet: Sheet1
Metabolite	Random-effect Meta-analysis *
	Additional Covariates
	C-reactive Protein		Statins Treatment
	HR (95% CIs)	P-value	HR (95% CIs)	P-value
LysoPC 18:1†	0.78 (0.69-0.87)	<0.001	0.77 (0.68-0.86)	<0.001
LysoPC 18:2 †	0.82 (0.72-0.93)	0.002	0.83 (0.73-0.94)	0.004
MG 18:2	1.18 (1.04-1.35)	0.01	1.20 (1.05-1.36)	0.006
SM 28:1	0.88 (0.78-0.98)	0.03	0.86 (0.76-0.97)	0.02
* Values are from random effect meta-analysis of Cox proportional hazards analyses for a SD increment of the metabolic feature adjusted by age, sex (only in TwinGene), systolic blood pressure, body mass index, current smoking, antihypertensive treatment, LDL cholesterol, HDL cholesterol, log-triglycerides, diabetes at baseline and the additional covariate.
† Significant interaction with age; we modeled an interaction between age and LysoPC 18:1-18:2 and included the estimates for individuals older than 70 in the meta-analysis.
Metabolites in bold have P-value < 0.05.
